# Supplementary material for: Isolation and Characterization of Lactic Acid Bacteria from an Italian Traditional Raw Milk Cheese: Probiotic Properties and Technological Performance of Selected Strains
Source: Microorganisms. 2025 Jun 12;13(6):1368. doi: 10.3390/microorganisms13061368 (PMC12196492; doi:10.3390/microorganisms13061368)
Supplement: Supplementary file 1 [file microorganisms-13-01368-s001.zip]

Archive with 4 entries (4 files):
- Supplementary Methods.pdf
- TableS1.pdf
- TableS2.pdf
- TableS3.pdf
